# Supplementary material for: Contamination of Hospital Surfaces with Bacterial Pathogens under the Current COVID-19 Outbreak
Source: Int J Environ Res Public Health. 2021 Aug 27;18(17):9042. doi: 10.3390/ijerph18179042 (PMC8431522; doi:10.3390/ijerph18179042)
Supplement: Supplementary file 1 [file ijerph-18-09042-s001.zip]

Archive with 1 entries (1 files):
- ijerph-1282395-supplementary.pdf
